# Supplementary material for: Role of Extracellular Vesicles in Epithelial Ovarian Cancer: A Systematic Review
Source: Int J Mol Sci. 2020 Nov 19;21(22):8762. doi: 10.3390/ijms21228762 (PMC7699467; doi:10.3390/ijms21228762)
Supplement: Supplementary file 1 [file ijms-21-08762-s001.zip]

Archive with 1 entries (1 files):
- ijms-1002355-supplementary.docx
